# Supplementary material for: Cyclin-dependent kinase inhibitor p18 regulates lineage transitions of excitatory neurons, astrocytes, and interneurons in the mouse cortex
Source: EMBO J. 2024 Dec 12;44(2):382–412. doi: 10.1038/s44318-024-00325-9 (PMC11730326; doi:10.1038/s44318-024-00325-9)
Supplement: Supplementary file 3 — Source data Fig. 1 [file 44318_2024_325_MOESM3_ESM.zip]

Archive with 4 entries (4 files):
- 1A.pptx
- 1B.pptx
- 1C.pzfx
- 1E.pzfx
