# Supplementary material for: Cyclin-dependent kinase inhibitor p18 regulates lineage transitions of excitatory neurons, astrocytes, and interneurons in the mouse cortex
Source: EMBO J. 2024 Dec 12;44(2):382–412. doi: 10.1038/s44318-024-00325-9 (PMC11730326; doi:10.1038/s44318-024-00325-9)
Supplement: Supplementary file 4 — Source data Fig. 2 [file 44318_2024_325_MOESM4_ESM.zip]

Archive with 10 entries (10 files):
- 2C/2C-1.pzfx
- 2C/2C-2.pzfx
- 2A.pptx
- 2B.pptx
- 2D.pptx
- 2E.xlsx
- 2F.pptx
- 2G.pzfx
- 2H.pptx
- 2I.pzfx
