# Supplementary material for: Cyclin-dependent kinase inhibitor p18 regulates lineage transitions of excitatory neurons, astrocytes, and interneurons in the mouse cortex
Source: EMBO J. 2024 Dec 12;44(2):382–412. doi: 10.1038/s44318-024-00325-9 (PMC11730326; doi:10.1038/s44318-024-00325-9)
Supplement: Supplementary file 4 — Source data Fig. 2 [file 44318_2024_325_MOESM4_ESM.zip › 2E.xlsx]

## Sheet: Sheet1
		Lower	Upper	Total
Control	1	54	93	147		36.7347	63.2653
	2	51	72	123		41.4634	58.5366
	3	35	97	132		26.5152	73.4848
	4	71	71	142		50	50
	Con(%)	38.7868	61.2132	100
p18 KD	1	65	109	174
	2	59	120	179
	3	40	100	140
	4	56	65	121
	p18KD(%)	35.8306	64.1694	100
p27 KD	1	64	53	117
	2	59	62	121
	3	43	47	90
	4	58	43	101
	p27KD(%)	52.2145	47.7855	100
