# Supplementary material for: Cyclin-dependent kinase inhibitor p18 regulates lineage transitions of excitatory neurons, astrocytes, and interneurons in the mouse cortex
Source: EMBO J. 2024 Dec 12;44(2):382–412. doi: 10.1038/s44318-024-00325-9 (PMC11730326; doi:10.1038/s44318-024-00325-9)
Supplement: Supplementary file 5 — Source data Fig. 3 [file 44318_2024_325_MOESM5_ESM.zip]

Archive with 14 entries (14 files):
- 3A/3A-1/190605_Con_3.nd2
- 3A/3A-1/190605_p18OE_3.nd2
- 3A/3A-1/190605_p27OE_1.nd2
- 3A/3A-2/181109_Con_1.nd2
- 3A/3A-2/181109_p18OE_1.nd2
- 3A/3A-2/181122_p27OE_1.nd2
- 3E/3E_a.pzfx
- 3E/3E_b,d,f,h.pptx
- 3E/3E_c.pzfx
- 3E/3E_e.pzfx
- 3E/3E_g.pzfx
- 3B.pzf
- 3C.pptx
- 3D.pzfx
