# Supplementary material for: Cyclin-dependent kinase inhibitor p18 regulates lineage transitions of excitatory neurons, astrocytes, and interneurons in the mouse cortex
Source: EMBO J. 2024 Dec 12;44(2):382–412. doi: 10.1038/s44318-024-00325-9 (PMC11730326; doi:10.1038/s44318-024-00325-9)
Supplement: Supplementary file 6 — Source data Fig. 4 [file 44318_2024_325_MOESM6_ESM.zip]

Archive with 8 entries (8 files):
- 4B/4B_a.nd2
- 4B/4B_b.nd2
- 4F/4B_control.nd2
- 4F/4B_p18 OE.nd2
- 4A.pptx
- 4C.pzf
- 4D.pzf
- 4E.pzf
