# Supplementary material for: Cyclin-dependent kinase inhibitor p18 regulates lineage transitions of excitatory neurons, astrocytes, and interneurons in the mouse cortex
Source: EMBO J. 2024 Dec 12;44(2):382–412. doi: 10.1038/s44318-024-00325-9 (PMC11730326; doi:10.1038/s44318-024-00325-9)
Supplement: Supplementary file 8 — Source data Fig. 6 [file 44318_2024_325_MOESM8_ESM.zip]

Archive with 1 entries (1 files):
- GEO Accession viewer.pdf
