# Supplementary material for: Cyclin-dependent kinase inhibitor p18 regulates lineage transitions of excitatory neurons, astrocytes, and interneurons in the mouse cortex
Source: EMBO J. 2024 Dec 12;44(2):382–412. doi: 10.1038/s44318-024-00325-9 (PMC11730326; doi:10.1038/s44318-024-00325-9)
Supplement: Supplementary file 9 — Source data Fig. 7 [file 44318_2024_325_MOESM9_ESM.zip]

Archive with 11 entries (11 files):
- 7A/7A_a-e.pptx
- 7A/7A_f-g.xlsx
- 7E/7E_1.pzf
- 7E/7E_2.pzf
- 7H/7H_1.pzf
- 7H/7H_2.pzf
- 7B.pptx
- 7C.pzf
- 7D.pptx
- 7F.pzfx
- 7G.pptx
