# Supplementary material for: Cyclin-dependent kinase inhibitor p18 regulates lineage transitions of excitatory neurons, astrocytes, and interneurons in the mouse cortex
Source: EMBO J. 2024 Dec 12;44(2):382–412. doi: 10.1038/s44318-024-00325-9 (PMC11730326; doi:10.1038/s44318-024-00325-9)
Supplement: Supplementary file 9 — Source data Fig. 7 [file 44318_2024_325_MOESM9_ESM.zip › 7A/7A_f-g.xlsx]

## Sheet: Dlx2
Emx1Cre/Ai9tdT E17.5
	Dlx2+	Emx1+	Ngn2+	Emx1+Ngn2+	Emx1+/Dlx2+	Emx1+Ngn2+/Dlx2+	Emx1-Ngn2+/Dlx2+	Emx1-/Dlx2+
1	72	23	5	3	31.9444	4.16667	2.77778	61.1111
2	75	25	7	5	33.3333	6.66667	2.66667	66.6667
3	90	39	5	5	43.3333	5.55556	0	56.6667
4	74	28	6	4	37.8378	5.40541	2.7027	62.1622
Average					36.6122	5.44857	2.03679	61.6517

## Sheet: Ngn2
Emx1Cre/Ai9tdT E17.5
	Ngn2+	Emx1+	Dlx2+	Emx1+Dlx2+	Emx1+/Ngn2+	Emx1+Dlx2+/Ngn2+	Emx1-Dlx2+/Ngn2+	Emx1-/Ngn2+
1	56	26	4	1	46.4286	1.78571	5.35714	46.4286
2	85	37	3	3	43.5294	3.52941	0	56.4706
3	71	30	2	1	42.2535	1.40845	1.40845	57.7465
4	70	27	4	1	38.5714	1.42857	4.28571	61.4286
Average					42.6957	2.03804	2.76283	55.5186
