# Supplementary material for: Cyclin-dependent kinase inhibitor p18 regulates lineage transitions of excitatory neurons, astrocytes, and interneurons in the mouse cortex
Source: EMBO J. 2024 Dec 12;44(2):382–412. doi: 10.1038/s44318-024-00325-9 (PMC11730326; doi:10.1038/s44318-024-00325-9)
Supplement: Supplementary file 10 — Source data Fig. 8 [file 44318_2024_325_MOESM10_ESM.zip]

Archive with 17 entries (17 files):
- 8B/8B_1.pzf
- 8B/8B_2.pzf
- 8B/8B_3.pzf
- 8D/8D_a.png
- 8D/8D_b.png
- 8D/8D_c.png
- 8D/8D_d.pzf
- 8F/8F_1.pzf
- 8F/8F_2.pzf
- 8F/8F_3.pzf
- 8H/8H_1.pzf
- 8H/8H_2.pzf
- 8H/8H_3.pzf
- 8A.pptx
- 8C.pptx
- 8E.pptx
- 8G.pptx
