# Supplementary material for: Cyclin-dependent kinase inhibitor p18 regulates lineage transitions of excitatory neurons, astrocytes, and interneurons in the mouse cortex
Source: EMBO J. 2024 Dec 12;44(2):382–412. doi: 10.1038/s44318-024-00325-9 (PMC11730326; doi:10.1038/s44318-024-00325-9)
Supplement: Supplementary file 11 — Source data Fig. 9 [file 44318_2024_325_MOESM11_ESM.zip]

Archive with 12 entries (12 files):
- 9A/9A_a-1.png
- 9A/9A_a-2.png
- 9A/9A_a-3.png
- 9A/9A_b-d.pptx
- 9D/9D_a-b.pptx
- 9D/9D_c.pptx
- 9E/9E_1.pzf
- 9E/9E_2.pzf
- 9E/9E_3.pzf
- 9E/9E_4.pzf
- 9B.pzf
- 9C.pptx
